# Supplementary material for: Pentafluorophenyl Copper–Biarylsulfoxide Complexes: Synthesis and Photoreactivity
Source: Molecules. 2024 Jul 16;29(14):3332. doi: 10.3390/molecules29143332 (PMC11280416; doi:10.3390/molecules29143332)
Supplement: Supplementary file 1 [file molecules-29-03332-s001.zip]

Archive with 1 entries (1 files):
- molecules-3088538-supplementary.pdf
